# Supplementary material for: Comprehensive machine-learning-based analysis of microRNA–target interactions reveals variable transferability of interaction rules across species
Source: BMC Bioinformatics. 2021 May 24;22:264. doi: 10.1186/s12859-021-04164-x (PMC8146624; doi:10.1186/s12859-021-04164-x)
Supplement: Supplementary file 3 — Additional file 3. Grid search params.yaml. [file 12859_2021_4164_MOESM3_ESM.yaml]

rf:
  parameters:
    criterion:
    - gini
    - entropy
    max_depth:
    - 2
    - 10
    - 20
    max_features:
    - auto
    - sqrt
    - log2
    min_samples_leaf:
    - 2
    - 3
    n_estimators:
    - 10
    - 50
    - 200
    - 500
    n_jobs:
    - -1
  run: true
KNeighborsClassifier:
  parameters:
    algorithm:
    - auto
    n_jobs:
    - -1
    n_neighbors:
    - 5
    - 10
    weights:
    - uniform
    - distance
  run: true
SGD:
  parameters:
    alpha:
    - 0.0001
    - 0.001
    - 0.1
    loss:
    - hinge
    - log
    n_jobs:
    - -1
    penalty:
    - l1
    - l2
  run: true
SVM:
  parameters:
    C:
    - 0.5
    - 1
    - 2
    - 4
    - 16
    - 256
    kernel:
    - linear
    - poly
    - rbf
    - sigmoid
  run: true
logit:
  parameters:
    C:
    - 1.0
    - 1.2
    - 1.4
    - 1.6
    - 1.8
    - 2.0
    - 2.2
    - 2.4
    - 2.6
    - 2.8
    - 3.4
    - 3.6
    - 3.8
    - 4.0
    - 4.2
    - 4.4
    - 4.6
    - 4.8
    - 5.0
    - 5.2
    - 5.4
    - 5.6
    - 5.8
    - 6.4
    - 6.6
    - 6.8
    - 7.0
    - 7.6
    - 7.8
    penalty:
    - l1
    - l2
  run: true
xgbs:
  run: true
  parameters:
    booster:
    - gbtree
    colsample_bytree:
    - 0.6
    - 0.8
    - 1.0
    eta:
    - 0.1
    - 0.02
    - 0.3
    - 0.7
    gamma:
    - 0.5
    - 1
    - 1.5
    - 2
    - 5
    lambda:
    - 1
    - 2
    max_depth:
    - 2
    - 10
    - 20
    min_child_weight:
    - 1
    - 5
    - 10
    n_jobs:
    - -1
    objective:
    - binary:logistic
    subsample:
    - 0.6
    - 0.8
    - 1.0
